# Supplementary material for: Mission matters: Association between a medical school’s mission and minority student representation
Source: PLoS One. 2021 Feb 19;16(2):e0247154. doi: 10.1371/journal.pone.0247154 (PMC7894902; doi:10.1371/journal.pone.0247154)
Supplement: S1 Data — (XLSX) [file pone.0247154.s001.xlsx]

## Sheet: Sheet1
Ranking type	Rank	School name	Mission	Mission link	Mission includes URMM student representation	Values include URMM student representation	Values link	Specific programs addressing URMM student representation in strategic plan	Strategic plan year	Strategic plan link	Comments
Research	1	Harvard	To nurture a diverse, inclusive community dedicated to alleviating suffering and improving health and well-being for all through excellence in teaching and learning, discovery and scholarship, and service and leadership.	https://hms.harvard.edu/about-hms/campus-culture/mission-statement-community-values	0	0	https://hms.harvard.edu/about-hms/campus-culture/mission-statement-community-values	0	2018	https://hms.harvard.edu/sites/default/files/2019-05/Strategicplanningoverview_05_2019_0.pdf	Values: "We seek diversity". Strategic plan: "HMS will recruit…a diverse and talented cadre of faculty, students, and staff."
Research	2	Johns Hopkins	To prepare physicians to practice compassionate clinical medicine of the highest standard and to identify and solve fundamental questions in the mechanisms, prevention and treatment of disease, in health care delivery and in the basic sciences.	https://www.hopkinsmedicine.org/som/curriculum/genes_to_society/mission.html	0	N/A	not found	N/A	N/A	not found	Value statement and strategic plan only found for Johns Hopkins Medicine, not for medical school specifically
Research	3	Pennsylvania-Perelman	To advance knowledge and improve health through research, patient care, and the education of trainees in an inclusive culture that embraces diversity, fosters innovation, stimulates critical thinking, supports lifelong learning, and sustains our legacy of excellence.	https://www.med.upenn.edu/psom/education/	0	N/A	not found	0	2017	https://www.med.upenn.edu/strategy/10-10-17_SFM_2_0.pdf	Value statement not found. Strategic plan includes specific programs to increase faculty but not student body diversity
Research	4	New York University	NYU has a threefold mission: the education and training of physicians and scientists, the search for new knowledge, and the care of the sick. The three are inseparable. Medicine can be handed on to succeeding generations only by long training in the scientific method of investigation and by the actual care of patients. Progress in medicine, which is medical research, must look constantly to the s…	https://aamc-orange.global.ssl.fastly.net/production/media/filer_public/24/58/2458f849-7945-43d6-bcb1-2e1c399d1d91/med_school_mission_statements_msar_2017.pdf	0	N/A	not found	N/A	N/A	not found	Documents not found on school website. Mission statement from AAMC website
Research	5	Stanford	To educate and inspire leaders in medicine and science who will improve human health through discovery, innovation, scholarship, education, and the delivery of outstanding patient-centered care.	http://med.stanford.edu/md.html	0	0	https://med.stanford.edu/isp.html	N/A	N/A	not found	Strategic plan not found
Research	6	Columbia-Vagelos	To prepare graduates to be leaders and role models who define excellence in patient care, medical research, education, and health care policy. Their experiences at P&S will enable them to shape the future and set the standards of medicine in the United States and the world. Their guided exposure and training will allow them to exhibit the highest principles of humanism and professionalism in thei…	https://aamc-orange.global.ssl.fastly.net/production/media/filer_public/24/58/2458f849-7945-43d6-bcb1-2e1c399d1d91/med_school_mission_statements_msar_2017.pdf	0	N/A	not found	N/A	N/A	not found	Documents not found on school website. Mission statement from AAMC website
Research	7	Mayo	To train physicians and physician scientist leaders who will practice and teach patient-centered, science-driven, team-based, high-value health care, and contribute to a resilient, diverse and culturally competent physician workforce.	https://www.leg.state.mn.us/docs/2019/mandated/190353/mayo-clinic.pdf	0	N/A	not found	N/A	N/A	not found	Documents not found on school website. Mission statement from Minnesota legislature website
Research	8	UCLA-Geffen	To improve health and healthcare, UCLA will: Create world leaders in health and science; discover the basis for health and cures for disease; optimize health through community partnerships; heal humankind one patient at a time	https://medschool.ucla.edu/about	0	0	https://medschool.ucla.edu/cultural-north-star	N/A	N/A	not found	"Values" page is called "cultural north star". Strategic planning page not publicly available
Research	9	UC San Francisco	To educate learners who will improve the health of our communities and alleviate suffering due to illness and disease in our patients.	https://meded.ucsf.edu/about-us/our-mission	0	N/A	not found	N/A	N/A	not found	Value statement and strategic plan not found
Research	10	Washington U St Louis	Washington University School of Medicine will lead in advancing human health through the best clinical care, innovative research and the education of tomorrow’s leaders in biomedicine in a culture that supports diversity, inclusion, critical thinking and creativity.	https://medicine.wustl.edu/about/mission/	0	N/A	not found	N/A	N/A	not found	Value statement and strategic plan not found
Research	11	Cornell-Weill	The Weill Cornell Medical College and Graduate School of Medical Sciences are committed to excellence in research, teaching, patient care, and the advancement of the art and science of medicine. To this end, their mission is to provide the finest education possible for medical students and students pursuing advanced degrees in the biomedical sciences, to contribute to the lifelong education of ph…	https://medicaleducation.weill.cornell.edu/sites/default/files/student_handbook_current.pdf	0	0	https://weill.cornell.edu/our-story/vision-statement	1	2018	https://weill.cornell.edu/our-story/deans-messages/deans-letter-december-2018-0	"Values" from vision statement page, include "Our goal is to be a national leader in advancing diversity and inclusion within academic medicine." -- but not specific to URMM student recruitment. Specific programs are mentioned as part of the strategic plan in the linked synopsis, but a full text of the strategic plan could not be found.
Research	12	Duke	ukeMed is a diverse community of scholars devoted to understanding the causes, prevention and treatment of human disease. Our missions are to train scholars and leaders across a broad spectrum of careers in medicine. These missions are undertaken by students from diverse communities committed to the highest of academic goals: the generation, conservation, and dissemination of knowledge leading to…	https://aamc-orange.global.ssl.fastly.net/production/media/filer_public/24/58/2458f849-7945-43d6-bcb1-2e1c399d1d91/med_school_mission_statements_msar_2017.pdf	0	0	https://medschool.duke.edu/about-us	0	2016	https://medschool.duke.edu/about-us/som-strategic-plan	Mission statement retrieved from AAMC site. Strategic plan mentions "Create and share best practices, monitor and reward success in diversifying our leadership, faculty, learners and senior staff"
Research	13	U Washington	The University of Washington School of Medicine is dedicated to improving the general health and well-being of the public. In pursuit of its goals, the School is committed to excellence in biomedical education, research and healthcare. The School is also dedicated to ethical conduct in all activities. As the pre-eminent academic medical center in our region and as a national leader in biomedical …	https://www.uwmedicine.org/school-of-medicine/about/mission	0	1	https://www.uwmedicine.org/school-of-medicine/about/mission	N/A	N/A	not found	Mission and values page states: "The School is committed to building and sustaining a diverse academic community of faculty, staff, fellows, residents and students and to assuring that access to education and training is open to learners from all segments of society, acknowledging a particular responsibility to the diverse populations within our region."
Research	14	Pittsburgh	to improve the health and well-being of individuals and populations through cutting-edge biomedical research, innovative educational programs in medicine and biomedical science, and leadership in academic medicine	https://www.medadmissions.pitt.edu/sites/default/files/UPSOM_BYLAWS_approved_6_28_2017.pdf	0	N/A	not found	N/A	N/A	not found	Value statement and strategic plan not found
Research	15	Michigan	TO TRANSFORM HEALTH THROUGH BOLD AND INNOVATIVE EDUCATION, DISCOVERY, AND SERVICE	https://medicine.umich.edu/medschool/about/mission-strategic-pillars	0	0	https://medicine.umich.edu/medschool/about/mission-strategic-pillars	0	2019	https://medicine.umich.edu/medschool/sites/medicine.umich.edu.medschool/files/assets/UMMS%202019-2024%20Strategic%20Plan%20for%20Website.pdf	Values from "strategic pillars" page. No specific programs for recruitment of URMM students to the medical school mentioned in the strategic plan.
Research	16	Yale	As a preeminent academic medical center that supports the highest quality education, research, and patient care, the Yale School of Medicine will: Educate and inspire scholars and future leaders who will advance the practice of medicine and the biomedical sciences; Advance medical knowledge to sustain and improve health and to alleviate suffering caused by illness and disease, and; Provide outsta…	https://medicine.yale.edu/about/	0	N/A	not found	N/A	N/A	not found	Value statement and strategic plan not found
Research	17	Chicago-Pritzker	At the University of Chicago, in an atmosphere of interdisciplinary scholarship and discovery, the Pritzker School of Medicine is dedicated to inspiring diverse students of exceptional promise to become leaders and innovators in science and medicine for the betterment of humanity.	https://pritzker.uchicago.edu/academics/objectives	0	0	https://pritzker.uchicago.edu/academics/objectives	N/A	N/A	not found	Values listed as "objectives;" strategic plan not found
Research	18	Northwestern-Feinberg	The Feinberg School of Medicine will mentor and educate students to become exceptional, compassionate, and innovative physicians, educators, and researchers. We expect our students to be inquiry-driven team leaders who will serve their patients, society and profession.	https://aamc-orange.global.ssl.fastly.net/production/media/filer_public/24/58/2458f849-7945-43d6-bcb1-2e1c399d1d91/med_school_mission_statements_msar_2017.pdf	0	N/A	not found	N/A	N/A	not found	Value statement and strategic plan not found
Research	19	Vanderbilt	To catalyze the advancement of impactful discovery, servant leadership, and lifelong learning.	https://medschool.vanderbilt.edu/about-the-school/	0	1	https://medschool.vanderbilt.edu/about-the-school/	N/A	N/A	not found	Value statement includes "to build a diverse community of…students"
Research	20	Mount Sinai-Icahn	to live up to exemplary excellence in education, research, patient care, and service.	https://icahn.mssm.edu/about/faculty-resources/handbook/general	0	1	https://icahn.mssm.edu/about/vision	N/A	N/A	not found	Vision statement page states, "We have developed a number of admissions and training programs to foster these advances and recruit multi-talented students from richly diverse backgrounds"
Social	1	Morehouse	With emphasis on people of color and the underserved urban and rural populations in Georgia, the nation, and the world, Morehouse School of Medicine (MSM) exists to: improve the health and well-being of individuals and communities; increase the diversity of the health professional and scientific workforce, and; address primary healthcare needs through programs in education, research, and service.	https://www.msm.edu/Education/GME/OBGYNResidencyProgram/Mission.php	1	N/A	not found	1	2015	https://www.msm.edu/StrategicPlan/Documents/MSM-2015-2020-StrategicPlan.pdf	Value statement not found. Strategic plan refers to pipeline programs as specific tool.
Social	2	Meharry	Meharry Medical College is an academic health sciences center that exists to improve the health and health care of minority and underserved communities by offering excellent education and training programs in the health sciences. True to its heritage, Meharry places special emphasis on providing opportunities for people of color, individuals from disadvantaged backgrounds, and others regardless o…	http://www.mmc.edu/about/mission-vision.html	1	0	http://www.mmc.edu/about/mission-vision.html	1	2018	https://home.mmc.edu/wp-content/uploads/2018/10/2026-STRATEGIC-PLAN-FOR-DOWNLOAD.pdf	Value statement includes, " fostering ethnic, intellectual, social, and cultural diversity" but not specific to student representation. Strategic plan includes increasing scholarship as a specific tool to increase "production of diverse health care professionals"
Social	3	Howard	Howard University College of Medicine provides students of high academic potential with a medical education of exceptional quality and prepares physicians and other health care professionals to serve the underserved. Particular focus is on the education of disadvantaged students for careers in medicine. Emphasis is placed on developing skills and habits of life-long learning and producing world l…	http://healthsciences.howard.edu/education/colleges/medicine/education/~/media/Files/research/rccd/PoliciesManual%202014-2015.ashx	1	1	http://healthsciences.howard.edu/education/colleges/medicine/education/~/media/Files/research/rccd/PoliciesManual%202014-2015.ashx	N/A	N/A	not found	Strategic plan only found for overall university, not medical college specifically
Social	4	Wright State-Boonshoft	To educate culturally diverse students to become excellent physicians by focusing on generalist training that is integrated, supported, and strengthened by specialists and researchers, all of whom value patient-focused care, community service, and research, and have passion for improving health in their communities.	https://medicine.wright.edu/about/vision-mission-and-strategic-plan	0	N/A	not found	0	2016	https://medicine.wright.edu/about/vision-mission-and-strategic-plan	Mission statement refers to "culturally diverse" students but does not specifically mention increasing representation of URMM students. Value statement not found.
Social	5	Kansas	to enhance the quality of life and serve our community through the discovery of knowledge, the education of health professionals and by improving the health of the public.	http://www.kumc.edu/school-of-medicine/about-the-school/mission-vision-and-values.html	0	0	http://www.kumc.edu/school-of-medicine/about-the-school/mission-vision-and-values.html	N/A	N/A	not found	Value statement mentions "diversity" but not specific to student representation. Strategic plan only found for medical center, not school of medicine.
Social	6	Michigan State	Michigan State University College of Human Medicine is committed to educating exemplary physicians and scholars, discovering and disseminating new knowledge, and providing service at home and abroad. We enhance our communities by providing outstanding primary and specialty care, promoting the dignity and inclusion of all people, and responding to the needs of the medically underserved.	https://mdadmissions.msu.edu/mission/index.html	0	1	https://mdadmissions.msu.edu/mission/index.html	N/A	N/A	not found	"Philosophy" statement mentions social mission of "graduating MDs from minority backgrounds"
Social	7	East Carolina-Brody	To increase the supply of primary care physicians to serve the state; To improve the health status of citizens in eastern North Carolina; To enhance the access of minority and disadvantaged students to a medical education	https://medicine.ecu.edu/about/	1	N/A	not found	N/A	N/A	not found	Value statement and strategic plan not found
Social	8	South Alabama	As a diverse community focused on the science and practice of medicine for Alabama, the Central Gulf Coast, and beyond: We educate, We discover, We serve.	https://www.southalabama.edu/com_studenthandbook/current/introduction/index.html	0	N/A	not found	1	2018	https://www.southalabama.edu/colleges/com/resources/com-strategic-plan-2018.pdf	Pipeline programs, holistic admission listed as specific steps to increase diversity of COM students
Social	9	Ponce	The mission of Ponce Health Sciences University is to provide a world-class, culturally-competent, health sciences education to the population we serve, through innovative adaptive learning environments focused on the success of its students to become ethical practitioners and scientists.	https://www.psm.edu/about/	0	1	https://www.psm.edu/about/	N/A	N/A	not found	"Goals" page includes "recruiting outstanding diverse students
Social	10	Iowa-Carver	The Carver College of Medicine has three inextricably linked missions: education, research, and service. The college aspires to be responsive to the needs of society through the excellence of its educational programs in the health professions and biomedical sciences, by the outstanding quality of its research, and through the provision of innovative and comprehensive health care and other service…	https://medicine.uiowa.edu/md/admission-medical-school-md	0	N/A	not found	N/A	N/A	not found	Value statement and strategic plan not found
Social	11	Oregon	It is the mission of the School of Medicine to: Provide programs to enhance human health, with an emphasis on improving health and access to care for all Oregonians; Educate tomorrow’s physicians, scientists and other health professionals and prepare them for a lifetime of learning, leadership, discovery and service; Develop new medical knowledge and technologies through basic, clinical and trans…	https://www.ohsu.edu/school-of-medicine/md-program	0	N/A	not found	N/A	N/A	not found	Strategic plan only found for overall university, not school of medicine specifically
Social	12	East Tennessee-Quillen	The primary mission of the Quillen College of Medicine is to educate future physicians, especially those with an interest in primary care, to practice in underserved rural communities. In addition, the College is committed to excellence in biomedical research and is dedicated to the improvement of health care in Northeast Tennessee and the surrounding Appalachian Region.	https://www.etsu.edu/com/sa/vision.php	0	1	https://www.etsu.edu/com/sa/vision.php	N/A	N/A	not found	"Goals" page includes "Strengthen our recruitment and retention of a diverse complement of faculty, staff, and students"
Social	13	Mississippi	The University of Mississippi School of Medicine is committed to training skilled and compassionate physicians to provide high-quality and equitable health care particularly to the state’s residents, including diverse and underserved populations. The school prepares learners to provide excellent care through programs of innovative education, state-of-the-art research and comprehensive clinical pr…	https://www.umc.edu/som/SOM_Home.html	0	N/A	not found	N/A	N/A	not found	Values and strategic plan only found for medical center, not specifically for school of medicine
Social	14	Kentucky	The College of Medicine promotes a diverse and inclusive environment that provides excellence in education, equitable health care, and transformative research to improve the health and wellness of Kentuckians and beyond.	https://med.uky.edu/about-the-college	0	0	https://med.uky.edu/about-the-college	1	2018	https://med.uky.edu/college-medicine-strategic-plan	Values include "embrac[ing] diversity" but not specific to student recruitment. Strategic plan mentions pipeline programs as specific approach to increase diversity.
Social	15	Southern Illinois	The SIU School of Medicine exists for two reasons: 1) to improve the delivery of health care and improve the health of the people of western, central and southern Illinois. 2) to advance the discipline of medicine. By educating physicians, physician assistants and scientists, by researching the causes and cures of disease and by caring for people and communities through systems of care, the team …	http://www.siumed.edu/about-siu-school-medicine.html	0	N/A	not found	N/A	N/A	not found	Value statement and strategic plan not found
Social	16	Marshall-Edwards	The Joan C. Edwards School of Medicine at Marshall University is a community-based, Veterans Affairs affiliated medical school dedicated to providing high quality medical education and postgraduate training programs to foster a skilled physician workforce to meet the unique healthcare needs of West Virginia and Central Appalachia. Building upon its medical education foundation, the school seeks t…	https://jcesom.marshall.edu/about/mission-statement/	0	N/A	not found	N/A	N/A	not found	Mission statement mentions "diversity" but not specific to student recruitment. Strategic plan and values statement specific to medical school not found
Social	17	Massachusetts	The mission of the University of Massachusetts Medical School is to advance the health and wellness of our diverse communities throughout Massachusetts and across the world by leading and innovating in education, research, health careÊdelivery and public service.	https://www.umassmed.edu/about/missionandvalues/	0	0	https://www.umassmed.edu/about/missionandvalues/	1	2020	https://www.umassmed.edu/globalassets/chancellor/documents/impact-2025-strategic-plan_final-version_11-04-2019-to-pdf.pdf	Values statement mentions diversity but not specific to student recruitment. Strategic plan mentions post-bac and pipeline programs as specific tools to increase diversity
Social	18	Illinois	To advance health for everyone through outstanding education, research, clinical care and social responsibility.	https://medicine.uic.edu/about/	0	0	https://medicine.uic.edu/strategic-planning-overview/mission_vision_values/	N/A	N/A	not found	Complete strategic plan not found, only "goals and strategies" summary page
Social	19	New Mexico	The mission of The University of New Mexico School of Medicine is to advance the health of all New Mexicans by educating and increasing the diversity of health professionals, leaders and scientists; providing outstanding and compassionate medical care; advocating for the health of all New Mexicans and pursuing new knowledge and excellence of practice.	https://hsc.unm.edu/school-of-medicine/about/mission.html	1	0	https://hsc.unm.edu/school-of-medicine/about/mission.html	N/A	N/A	not found	Mission statement includes, "increasing the diversity of health professionals"
Social	20	Wisconsin	Advancing health without compromise through: Service: Providing the best possible patient care experience and outcomes for all those who need our services and providing programs that support the health and wellness of individuals and populations; Scholarship: Delivering contemporary education for current and future generations of health professionals; Science: Conducting a broad range of research…	https://www.med.wisc.edu/about-us/mission-values-and-diversity-commitment/	0	0	https://www.med.wisc.edu/about-us/mission-values-and-diversity-commitment/	1	2017	https://www.med.wisc.edu/files/smph/strategic-plan/strategic-plan.html	Strategic plan includes extended second look as a tactic to increase URM student recruitment
