# Supplementary material for: Mission matters: Association between a medical school’s mission and minority student representation
Source: PLoS One. 2021 Feb 19;16(2):e0247154. doi: 10.1371/journal.pone.0247154 (PMC7894902; doi:10.1371/journal.pone.0247154)
Supplement: S2 Data — (XLS) [file pone.0247154.s002.xls]

## Sheet: Sheet1
Ranking Type	Rank	School name	Mission statement addresses URMM student representation	Mission, values, or strategic plan addresses URMM student representation	% URMM graduates, 2015-2019	% Black or African American graduates, 2015-2019	% Latinx graduates, 2015-2019
Research	1	Harvard	0	0	11.6447	5.64226	6.0024
Research	2	Johns Hopkins	0	0	11.2821	8.37607	2.90598
Research	3	Pennsylvania-Perelman	0	0	12.9887	7.4401	5.54855
Research	4	New York University	0	0	8.42627	3.22181	5.20446
Research	5	Stanford	0	0	10.6173	5.18518	4.93827
Research	6	Columbia-Vagelos	0	0	14.3032	8.06846	6.23472
Research	7	Mayo	0	0	4.6875	2.73438	1.95312
Research	8	UCLA-Geffen	0	0	17.8352	6.27306	11.5621
Research	9	UC San Francisco	0	0	12.9697	4.9697	7.87879
Research	10	Washington U St Louis	0	0	7.34558	4.67446	2.67112
Research	11	Cornell-Weill	0	1	12.5773	7.01031	5.36082
Research	12	Duke	0	0	12.8352	10.5364	1.91571
Research	13	U Washington	0	1	3.63153	0.797166	2.3915
Research	14	Pittsburgh	0	0	11.3388	7.9235	3.4153
Research	15	Michigan	0	0	6.82353	4.47059	2.23529
Research	16	Yale	0	0	10.8871	6.85484	3.62903
Research	17	Chicago-Pritzker	0	0	13.3333	8.50575	4.5977
Research	18	Northwestern-Feinberg	0	0	9.63705	4.75594	4.8811
Research	19	Vanderbilt	0	1	9.78044	4.79042	4.39122
Research	20	Mount Sinai-Icahn	0	1	12.0357	6.3893	5.64636
Social	1	Morehouse	1	1	68	63.6923	4
Social	2	Meharry	1	1	74.8428	71.0692	3.77358
Social	3	Howard	1	1	66.2136	60.9709	5.04854
Social	4	Wright State-Boonshoft	0	0	11.1332	9.34394	1.19284
Social	5	Kansas	0	0	7.02106	4.51354	2.40722
Social	6	Michigan State	0	1	9.92529	5.8698	3.84205
Social	7	East Carolina-Brody	1	1	11.5903	9.7035	1.61725
Social	8	South Alabama	0	1	7.83784	7.02703	0.810811
Social	9	Ponce	0	1	83.3333	0.314465	83.0189
Social	10	Iowa-Carver	0	0	4.89796	1.63265	2.9932
Social	11	Oregon	0	0	3.01659	0.904977	1.65913
Social	12	East Tennessee-Quillen	0	1	4.19162	2.99401	1.1976
Social	13	Mississippi	0	0	9.375	9.22619	0.14881
Social	14	Kentucky	0	1	4.70779	3.73377	0.974026
Social	15	Southern Illinois	0	0	10.2941	8.82353	1.47059
Social	16	Marshall-Edwards	0	0	4.24242	2.72727	1.21212
Social	17	Massachusetts	0	1	4.90998	3.43699	1.473
Social	18	Illinois	0	0	20.5748	8.09928	12.4755
Social	19	New Mexico	1	1	28.0922	2.51572	21.174
Social	20	Wisconsin	0	1	5.64042	3.40776	1.64512
